# Supplementary material for: Chronobiological analysis of sex differences in electrocardiographic parameters in spontaneously breathing Wistar rats under tiletamine-zolazepam anaesthesia
Source: PLoS One. 2025 Dec 9;20(12):e0338048. doi: 10.1371/journal.pone.0338048 (PMC12688129; doi:10.1371/journal.pone.0338048)
Supplement: S1 Table — The file contains raw data extracted from LabChart 8 software. It includes individual values for all Wistar rats across the four experimental groups (males–light, females–light, males–dark, females–dark). Values marked as “NA” indicate parameters that could not be clearly identified from the recording and were therefore excluded from the corresponding analysis. ECG – electrocardiography. (XLSX) [file pone.0338048.s001.xlsx]

## Sheet: Females-light
FEMALES - light	Because lights were switched on at 06:00 (ZT0) and off at 18:00 (ZT12), experiments performed at 09:00 and 12:00 correspond to ZT3 and ZT6.
Experiment performed	Time		RR Interval (ms)	Heart Rate (BPM)	PR Interval (ms)	P Duration (ms)	QRS Interval (ms)	QT Interval (ms)	QTc (ms)	P Amplitude (µV)	Q Amplitude (µV)	R Amplitude (µV)	T Amplitude (µV)
November	09:00:00		147.9	405.9	55.33	20.29	19.95	72.75	112.9	195.8	-67.8	780
December	09:00:00		126.4	474.5	48.34	12.95	24.64	73.02	121.2	130.3	-72.12	479.1	83.67
December	09:00:00		124.9	480.4			24.28	72.6	125.4		-89.63	639	84.71
November	09:00:00		134	447.6	38.61	12.76	29.13	67.21	108.2	124.7	-50.77	508.8	105
November	09:00:00		134.1	447.9	48.01	14	19.88	59.34	84.93	141.2	-26.7	562.4	108
December	09:00:00		219.4	273.5	61.46	20.23	25.69	82.61	176.3	147.6	1.56	431.1	72.21
November	09:00:00		118.8	505.3			28.56	62.35	108.1		-136.5	446.2	92.19
November	09:00:00		117	513			22.52	74.57	130		-87.05	506.5	101.2
November	09:00:00		188.1	319.1	59.49	23.84	22.29	63.51	86.07	121.4	-56.95	436.9	75.09
November	09:00:00		192.3	312.7	62.24	18.02	20.82	66.31	102.6	175.1	-32.94	483.1	114.9
November	12:00:00		129	465.3	43.56	9.906	23.21	63.91	105.6	101.2	-41.71	524.4	138.2
November	12:00:00		119.9	500.6			33.75	52.13	87.71		-124.1	559.2	181.6
December	12:00:00		126.5	474.2	40.65	9.32	26.11	80.62	136.1	106.5	-52.23	504.7	77.13
December	12:00:00		173.8	345.3	61.81	23.02	26.08	73.56	102.2	112.2	-51.47	529.5	48.54
November	12:00:00		121.1	495.6			22.35	55.39	94.82		-76.52	450.5	110.5
December	12:00:00		177.5	338.8	62.02	22.9	24.27	74.27	103.2	166.2	-5.164	568.1	99.55
November	12:00:00		139.1	431.5	46.94	15.84	19.35	57.55	88.67	148.4	1.696	283.7	110.4
November	12:00:00		125.8	477.2	46.09	11.53	24.4	68.95	114.9	151.5	-60.16	598.3	79.09
November	12:00:00		142.7	420.5	45.53	16.17	31.19	54	89.88	140.7	-95.57	743.1	71.05
October	12:00:00		124.4	482.6	47.59	14.05	23.04	70.43	117.2	120.6	-81.83	597.6	109.2
November	12:00:00		127.9	469.2	40.27	11.64	28.76	80.9	137.7	157.2	-64.05	526.2	98.94

## Sheet: Males-light
MALES - light	Because lights were switched on at 06:00 (ZT0) and off at 18:00 (ZT12), experiments performed at 09:00 and 12:00 correspond to ZT3 and ZT6.
Experiment performed	Time		RR Interval (ms)	Heart Rate (BPM)	PR Interval (ms)	P Duration (ms)	QRS Interval (ms)	QT Interval (ms)	QTc (ms)	P Amplitude (µV)	Q Amplitude (µV)	R Amplitude (µV)	T Amplitude (µV)
March	09:00:00		137.7	435.8			27.42	91.82	147	167.8	-51.23	625.2	164.4
March	09:00:00		129.9	462	50.46	10.75	22.75	82.07	124.6	129.4	-21.52	320.8	89.47
March	09:00:00				52.05	12.84	24.12	70.02	115.6	134.3	-46.29	466.7	69.64
March	09:00:00		159.2	376.8	60.21	18.57	33.11	97.21	134.5	111.9	-41.3	637.6	76.48
March	09:00:00		141.2	426.8	51.97	16.44	25.72	72.37	107.6	156.5	-87.73	731.5	62.39
March	09:00:00		147.3	407.2	53.34	16.64	22.39	71.51	109.7	110	-45.92	502.5	65.36
March	09:00:00		149.4	401.7	54.37	14.02	24.67	70.18	111.7	103.9	-45.69	604.3	72.3
February	09:00:00		131.9	454.9	53.41	12.93	28.5	86.13	130.9	131	-73.26	609.1	44.13
February	09:00:00		144.7	414.6	56.95	19.55	23.75	80.82	118.2	117.8	-38.16	427.4	82.55
February	09:00:00		143	419.6	48.86	12.54	28.04	101.9	159.9	135.7	-43.1	428.7	55.96
February	09:00:00		146.9	408.6	56.1	18.23	27.41	76.78	118.6	129.9	-51.38	825.8	80
March	12:00:00		152.6	393.3	58.98	18.75	29.87	98.05	152.5	130.2	-77.47	634.3	106.1
February	12:00:00		148.9	403.1	52.41	17.53	28.68	83.9	129.2	98.51	-51.45	633	65.3
March	12:00:00		140.9	425.8	52.58	11.63	21.18	81.33	127.9	92.34	-41.92	496.2	130.6
March	12:00:00		133.3	450	54.17	15.36	25.96	59.95	97.31	137.6	-48.61	580.3	69.01
March	12:00:00		143.7	417.7	58.61	18.25	20.68	66.9	104.2	119.6	-38.55	435.3	87.58
March	12:00:00		149.5	401.4	56.7	16.54	27.79	63.46	100.1	149	-95.64	715.3	58.57
February	12:00:00		149	402.8	53.3	12.4	30.13	64.77	104.1	117	-38.31	395	34.92
March	12:00:00		145.5	412.6	57.03	16.06	27.59	105	163.2	114.3	-50.21	593.9	103.8
February	12:00:00		164.9	363.9	60.97	17.46	20.35	69.66	103.6	129.6	-46.63	479.9	77.69
February	12:00:00		141.5	424	54.98	15.11	27.83	78.53	125.1	108	-33.19	398.3	89.56

## Sheet: Females-dark
FEMALES - dark	Because lights were switched on at 18:00 (ZT0) and off at 6:00 (ZT12), experiments performed at 09:00 and 12:00 correspond to ZT15 and ZT18.
Experiment performed	Time		RR Interval (ms)	Heart Rate (BPM)	PR Interval (ms)	P Duration (ms)	QRS Interval (ms)	QT Interval (ms)	QTc (ms)	P Amplitude (µV)	Q Amplitude (µV)	R Amplitude (µV)	T Amplitude (µV)
May	09:00:00		147.2	407.6	49.49	15.09	30.98	68.29	103.8	149.8	-66.07	614.5	74.46
May	09:00:00		140	428.7	49.42	15.33	30.61	51.5	83.48	150.6	-40.15	595	93.92
May	09:00:00		142.8	420.1	58.18	21.25	31	65.13	98.56	189.7	-70.56	589	60.09
May	09:00:00		117.6	510.1	59.96	14.3	27	56.35	88.49	126.1	-95.77	848.2	75.84
May	09:00:00		134.4	449.8	55.36	18.4	33.13	76.26	120.2	117.3	-76.05	818.5	59.03
May	09:00:00		130.4	460.2	40.26	10.36	31.06	74.76	123.4	119	-102.2	777.9	67.21
May	09:00:00		156.5	384.1	56.46	13.05	22.13	71.35	111.8	112.3	47.17	437.3	38.53
May	09:00:00		129.8	462.3	44.26	9.837	26.67	65.68	110	121.8	-61.99	852.5	83.65
May	09:00:00		135.5	442.8	55.94	19.53	24	55.05	87.59	124.7	-65.13	699.1	100.3
May	09:00:00		139.1	431.7	51.3	16.1	30.34	72.2	100.1	129.9	-45.02	644.2	82.73
May	12:00:00		131.7	455.6	57.57	16.39	32.78	71.03	117.5	125.1	-106.3	847.1	92.47
April	12:00:00		139.9	428.9	85.73	58.19	32.13	52.72	83.17	98.06	-43.15	600.4	120
May	12:00:00		124	483.7			28.19	75.5	117.2		-100.6	421	60.39
May	12:00:00		133	451.1	52.73	14.25	24.64	61.81	91.53	119.3	-45.68	634.9	60.63
May	12:00:00		131	458.1	48.82	10.72	30.36	63.88	93.99	103.5	-76.68	816.3	54.62
May	12:00:00		130.5	459.9	53.71	11.99	36.17	86.23	141.8	112.7	-67.32	654.9	101.4
May	12:00:00		128.4	467.2	53.9	13.92	26.25	68.19	108.4	131.4	-45.31	674.3	93.81
May	12:00:00		127.5	470.7	44.38	10.1	32.64	73.77	121.5	109.3	-61.46	453.9	35.34
May	12:00:00		146	411.1	48.91	15.09	27.95	67.23	112.5	124.3	-20.97	420.1	77.99
May	12:00:00		130.1	461.3	45.4	13.37	24.06	95.72	153.9	130.9	-60.32	658.9	126

## Sheet: Males-dark
MALES - dark	Because lights were switched on at 18:00 (ZT0) and off at 6:00 (ZT12), experiments performed at 09:00 and 12:00 correspond to ZT15 and ZT18.
Experiment performed	Time		RR Interval (ms)	Heart Rate (BPM)	PR Interval (ms)	P Duration (ms)	QRS Interval (ms)	QT Interval (ms)	QTc (ms)	P Amplitude (µV)	Q Amplitude (µV)	R Amplitude (µV)	T Amplitude (µV)
January	09:00:00		122.8	488.7	43.9	12.85	28.54	71.7	121	93.44	-42.13	802.2	61.01
December	09:00:00		127.5	470.5	42.99	13.29	23.42	62.94	102.6	134.6	-82.13	537.8	86.88
December	09:00:00		120.4	498.2	34.56	11.16	31.69	57.54	93.02	97.9	-89.26	605.5	73.76
January	09:00:00		125.8	477	43.07	12.5	29.5	76.64	127.2	158.4	-83.94	605.8	87.77
January	09:00:00		134.2	447	47.19	12.66	25.92	72.98	120.3	165.5	-28.29	566.1	113.8
January	09:00:00		125.1	479.6	43.29	13.26	28.23	65.3	113.3	120.1	-67.3	587.6	46.34
January	09:00:00		122.7	489.1	41.76	12	19.54	55.85	95.85	134.9	-86.11	562.2	87.66
January	09:00:00		125.9	476.5	45.82	11.92	26.29	89.09	152	96.98	-17.05	278.5	56.79
January	09:00:00		120.8	496.7	47.62	15.41	24.89	64.48	110.2	125.5	-131.4	890.1	95.18
January	09:00:00		128.7	466.2	39.88	11.95	22.35	64.76	110.4	212.4	-92.52	571.4	103.4
December	12:00:00		120.5	497.9	38.05	9.857	25.29	64.76	110.4	117.9	-95.34	645.4	48.24
January	12:00:00		124.8	480.9			38.64	77.22	133.6		-93.4	558.4	46.83
December	12:00:00		118.4	506.7	43.06	10.63	29.63	76.29	135.2	152.4	-55.99	743	58.14
January	12:00:00		136.6	439.2	43.69	12.46	27.84	93.46	152.2	130.3	-42.97	577.3	82.52
January	12:00:00		131.8	455.2	45.4	13.82	23.77	65.55	108.4	112.9	-59.91	694.4	69.09
January	12:00:00		120.6	497.6	41.25	11.87	29.86	63.1	109.6	105.4	-106.8	933.2	84.78
January	12:00:00		126.1	475.5	40.7	11.23	23.5	76.29	125.8	115.7	-80.85	639.7	56.03
January	12:00:00		118.2	507.5	40.74	10.72	24.77	71.77	128	120.4	-65.17	718.2	56.41
January	12:00:00		123.6	485.5	41.21	11.33	34.18	94	161.7	129.8	-68.34	578	129.2
January	12:00:00		119.1	503.7	44.54	12.45	33.68	52.5	92.04	115.9	-63.8	573.4	45.34
